# Supplementary material for: Thyroid-Originating Extracellular Vesicles Harbor Thyroid-Specific Biomarkers with Potential Relevance for Thyroid Cancer Recurrence Detection
Source: Int J Mol Sci. 2026 Apr 14;27(8):3510. doi: 10.3390/ijms27083510 (PMC13116956; doi:10.3390/ijms27083510)
Supplement: Supplementary file 1 [file ijms-27-03510-s001.zip]

Archive with 1 entries (1 files):
- ijms-4183195-supplementary.pdf
